# Supplementary material for: Mindfulness-Based Interventions and the Hypothalamic–Pituitary–Adrenal Axis: A Systematic Review
Source: Neurol Int. 2024 Nov 20;16(6):1552–84. doi: 10.3390/neurolint16060115 (PMC11587421; doi:10.3390/neurolint16060115)
Supplement: Supplementary file 1 [file neurolint-16-00115-s001.zip]

Archive with 2 entries (2 files):
- Mindfulness complete PRISMA Checklist.pdf
- Figure 1. PRISMA.pdf
